# Supplementary material for: Tofogliflozin ameliorates cardiotoxin induced skeletal muscle injury and fibrosis in obesity
Source: Sci Rep. 2025 Oct 22;15:32633. doi: 10.1038/s41598-025-12734-9 (PMC12546889; doi:10.1038/s41598-025-12734-9)
Supplement: Supplementary file 1 — Supplementary Information 1. [file 41598_2025_12734_MOESM1_ESM.xlsx]

## Sheet: Figure 1 B
		NC										HFD														HFD+Tofo
	Time	n=1	n=2	n=3	n=4	n=5	n=6	n=7	n=8	n=9	n=10	n=1	n=2	n=3	n=4	n=5	n=6	n=7	n=8	n=9	n=10	n=11	n=12	n=13	n=14	n=1	n=2	n=3	n=4	n=5	n=6	n=7	n=8	n=9	n=10	n=11	n=12	n=13	n=14
	0	150	165	176	147	163	181	166	187	147	168	227	290	225	265	261	241	257	259	295	248	281	225	230	255	229	293	248	274	243	242	236	213	211	242	284	223	206	225
	30	316	199	248	273	223	249	231	230	277	196	385	387	375	394	394	357	359	400	392	297	439	490	272	334	370	342	405	363	258	388	356	276	260	332	430	227	313	269
	60	244	166	197	192	167	198	181	197	185	181	305	266	281	371	296	288	303	292	351	225	278	470	220	324	228	230	274	236	209	303	309	198	208	276	326	223	246	242
	90	194	163	195	202	168	175	164	181	184	162	309	263	247	358	285	256	272	282	329	257	289	490	224	319	234	235	212	210	211	242	271	178	209	218	216	173	207	212
	120	159	154	186	163	189	182	167	190	148	153	290	333	218	300	240	230	257	232	264	216	246	435	221	290	205	209	199	256	244	175	209	215	222	181	222	207	220	218
					AUC
					NC	HFD	HFD+Tofo
					9255	19725	13470
					2625	18825	13740
					6630	15735	15435
					6661	24165	14220
					4020	18765	9645
					6105	16095	16245
					4275	17730	16755
					5895	18585	7980
					5808	22545	8805
					2985	12330	13125
						20085	18750
						35400	7140
						10245	11370
						19485	10335

## Sheet: Figure 1 C
			NC										HFD														HFD+Tofo
		0	191	164	162	185	158	188	165	215	160	198	282	301	151	308	272	258	260	262	317	235	305	340	243	267	250	221	230	261	248	260	254	248	248	234	236	231	301	218
		15	85	81	97	101	109	109	97	96	92	96	238	122	134	126	171	132	127	133	226	159	119	244	120	147	121	143	163	157	129	83	154	156	121	183	144	130	227	107
		30	104	97	102	114	103	117	101	107	69	116	160	95	108	98	94	98	85	97	131	102	102	147	92	99	81	82	94	91	86	70	104	97	88	105	86	98	120	85
		45	109	99	94	106	117	113	101	97	61	102	173	82	116	80	92	82	72	73	92	93	84	146	80	89	84	85	84	107	69	50	92	79	76	83	87	74	91	64
		60	117	103	109	105	134	114	103	87	59	96	182	74	127	80	108	63	66	58	95	88	90	191	70	98	79	93	83	118	59	30	105	59	73	91	82	63	82	46
		90	122	104	133	111	171	126	112	79	76	111	243	96	170	102	144	86	85	77	108	105	116	284	95	121	85	109	101	162	71	25	125	77	76	108	102	89	94	67
		120	135	115	137	97	148	122	113	79	76	131	303	134	200	145	210	93	101	80	176	161	162	329	112	154	130	131	129	198	109		156	103	104	152	117	115	120	96

## Sheet: Figure 1 D
			Body weight
			NC	HFD	HFD+Tofo
			24.33	47.13	37.35
			27.25	48.41	44.84
			28.33	38.8	37.22
			30.27	41.64	39.59
			30.16	47.56	46.02
			29.59	50.09	30.96
			31.09	53.15	34.17
			31.38	39.96	37.75
			26.47	49.67	41.2
			27.74	46.88	38.5

## Sheet: Figure 1 E
			Liver weight
			NC	HFD	HFD+Tofo
			1.44	2.06	1.1
			1.83	1.84	1.21
			1.31	1.72	1.13
			1.48	2.04	1.44
			1.31	2.19	0.95
			1.65	1.5	1.31
			1.36	1.97	1.27
			1.23	1.75	1.06
			1.31	1.93	1.2
			1.39	2.62	1.12

## Sheet: Figure 1 F
			TA weight
			NC	HFD	HFD+Tofo
			0.164406	0.10609	0.107095
			0.183486	0.103284	0.089206
			0.141193	0.103093	0.107469
			0.132144	0.096061	0.101036
			0.132626	0.084104	0.108648
			0.135181	0.09982	0.129199
			0.128659	0.094073	0.146327
			0.12747	0.125125	0.13245
			0.151114	0.100664	0.121359
			0.144196	0.106655	0.12987

## Sheet: Figure 1 G
			GC weight
			NC	HFD	HFD+Tofo
			0.739827	0.424358	0.589023
			0.66055	0.371824	0.490633
			0.705965	0.541237	0.644815
			0.66072	0.528338	0.580955
			0.66313	0.462574	0.412864
			0.709699	0.419245	0.516796
			0.578964	0.357479	0.468247
			0.541746	0.525526	0.450331
			0.604458	0.42279	0.412621
			0.576784	0.362628	0.467532

## Sheet: Figure 2 C
			3dr Day					7th Day					10th Day					14th Day
			NC	HFD	HFD+Tofo			NC	HFD	HFD+Tofo			NC	HFD	HFD+Tofo			NC	HFD	HFD+Tofo
			0.131448	0.24944	0.134705			0.149724	0.238732	0.120822			0.060754	0.180416	0.059574			0.003776	0.130785	0.035293
			0.171918	0.184244	0.186078			0.113162	0.166292	0.117591			0.074548	0.114123	0.103993			0.004816	0.101013	0.025353
			0.167043	0.283963	0.127822			0.13957	0.215891	0.102998			0.102932	0.152246	0.071661			0.037548	0.121818	0.018329
			0.183617		0.170706			0.124645		0.110079			0.10028		0.067261			0.022295		0.021665
					0.150533					0.13636					0.094998					0.03914

## Sheet: Figure 3 B
				% of centrally located nuclei (CN)
				NC	HFD	HFD+Tofo
				62.0915	28.5714	70.7317
				70.6522	32.0988	73.1806
				70.4762	40	72.5807
				59.0909	44.226	72.8814

## Sheet: Figure 3 D
							Quantification of MyoD out of total DAPI (%)
							HFD	HFD+Tofo
							3.68105	27.9661
							6.14706	16.0407
							5.61224	23.2019
							7.37775	14.4717

## Sheet: Figure 3 F
						Quantification of MyoG out of total DAPI (%)
						HFD	HFD+Tofo
						5.43704	54.8248
						8.0565	54.703
						9.45005	47.59
						9.40626	45.9318

[truncated: 37 more sheets: Figure 4 A, Figure 4 B, Figure 4 C, Figure 4 D, Figure 4 E, Figure 4 F, Figure 4 G, Figure 4 H, Figure 4 I, Figure 5 A, Figure 5 B, Figure 5 D, Figure 5 E, Figure 5 F, Figure 6 B, Figure 6 C, Figure 6 D, Sup. Fig. 1A , Sup. Fig. 1B, Sup. Fig. 1C …]
